# Supplementary material for: Managing expectations: assessment of chemistry databases generated by automated extraction of chemical structures from patents
Source: J Cheminform. 2015 Oct 6;7:49. doi: 10.1186/s13321-015-0097-z (PMC4594083; doi:10.1186/s13321-015-0097-z)
Supplement: Supplementary file 1 — 10.1186/s13321-015-0097-z Table with the results for the InChI- and SMILES-based comparison between molecules in SciFinder and SureChEMBL for the list of 46 patents. [file 13321_2015_97_MOESM1_ESM.xlsx]

## Sheet: Additional table 1
SCPN	pub_year	Patent number in SciFinder	SureChEMBL count (InChI)	SciFiBio count (InChI)	SciFiBio & SureChEMBL count (InChI)	SciFiAllCount (InChI)	SciFiAll & SureChEMBL count (InChI)	SureChEMBL count (SMILES)	SciFiBio count (SMILES)	SciFiBio & SureChEMBL count (SMILES)	SciFiAll count (SMILES)	SciFiAll & SureChEMBL count (SMILES)
EP-1481667-A1	2004	EP 1481667 A1	350	16	13	47	35	345	16	13	47	35
US-20030134862-A1	2003	WO 2003053976 A1	266	12	9	25	22	254	12	6	25	14
US-20040192763-A1	2004	EP 1199068 A2	138	7	5	26	13	140	7	5	26	13
US-20050137398-A1	2005	US 20050137398 A1	520	34	34	89	85	514	34	34	88	85
US-20050166270-A1	2005	WO 2001081546 A2	98	2	2	2	2	98	2	2	2	2
US-20050222261-A1	2005	WO 2004000294 A1	320	14	14	56	53	319	14	14	56	53
US-20060069101-A1	2006	US 20060069101 A1	499	14	12	36	26	490	14	12	36	26
US-20070270434-A1	2007	US 20070270434 A1	700	33	29	68	62	684	33	29	68	62
US-20090054413-A1	2009	WO 2007040435 A1	587	36	35	101	79	576	36	35	101	80
US-20090062291-A1	2009	WO 2009025839 A2	515	26	4	42	19	509	26	4	42	19
US-20100075973-A1	2010	WO 2010025073 A1	453	51	28	140	105	450	51	28	140	105
US-4231938-A	1980	US 4231938 A	72	1	0	2	0	73	1	0	2	0
US-4254129-A	1981	DE 3007498 A1	216	0		20	18	216	0		20	18
US-4282233-A	1981	US 4282233 A	73	0		15	13	73	0		15	13
US-4472305-A	1984	US 4472305 A	119	0		277	1	118	0		277	1
US-4572909-A	1986	US 4572909 A	157	0		60	31	153	0		60	27
US-4650884-A	1987	EP 171943 A1	45	0		5	5	46	0		5	5
US-4681893-A	1987	US 4681893 A	137	0		24	13	139	0		24	13
US-4721723-A	1988	EP 223403 A2	52	3	3	4	3	52	3	3	4	3
US-4738974-A	1988	GB 2137616 A	52	4	1	4	1	52	4	1	4	1
US-4746680-A	1988	DE 3212682 A1	281	136	61	175	83	278	134	59	173	82
US-4839155-A	1989	EP 260066 A1	125	0		24	14	117	0		24	13
US-4847265-A	1989	JP 63203684 A	52	2	1	5	1	53	2	1	5	1
US-4935437-A	1990	EP 296749 A1	482	56	27	139	86	484	56	27	139	86
US-5002953-A	1991	US 5002953 A	266	0		94	68	256	0		94	82
US-5006528-A	1991	EP 367141 A2	139	0		23	10	138	0		23	10
US-5360800-A	1994	EP 306323 A2	318	0		79	68	310	0		79	69
US-5565447-A	1996	WO 9402460 A1	60	0		9	4	62	0		9	4
US-5650521-A	1997	WO 9724030 A1	149	13	13	16	16	145	13	13	16	16
US-5767129-A	1998	US 5767129 A	183	4	4	18	17	183	4	4	18	17
US-5916887-A	1999	WO 9812210 A1	283	12	7	25	16	279	12	9	25	18
US-6156756-A	2000	WO 9905142 A1	214	19	6	81	22	213	19	6	81	23
US-6258953-B1	2001	EP 810220 A1	418	5	2	19	15	389	5	3	19	16
US-6323216-B1	2001	JP 2000119270 A	77	9	4	20	8	77	9	4	20	8
US-7541359-B2	2009	US 20070004741 A	508	51	51	97	97	497	51	51	97	97
WO-1996004269-A1	1996	WO 9604269 A1	345	3	3	29	18	344	3	3	29	18
WO-1996011929-A1	1996	WO 9611929 A1	151	20	20	55	53	151	20	20	55	53
WO-1996019444-A1	1996	US 5510379	337	10	6	51	29	324	10	6	51	29
WO-1998022619-A1	1998	WO 9822619 A1	277	8	4	10	6	272	8	4	10	6
WO-2004000294-A1	2003	WO-2004000294-A1	266	14	7	56	30	266	14	7	56	30
WO-2006024640-A2	2006	WO 2006024640 A2	391	109	74	139	98	381	101	74	131	98
WO-2006083612-A1	2006	WO 2006083612 A1	318	17	3	68	19	316	17	3	68	19
WO-2008110863-A1	2008	WO 2008110863 A1	388	24	23	62	45	388	24	23	62	45
WO-2008129280-A1	2008	WO 2008129280 A1	221	34	0	62	12	217	34	0	62	12
WO-2009029625-A1	2009	WO 2009029625 A1	703	38	18	124	102	691	38	18	123	101
WO-2009126123-A1	2009	WO 2008043087 A2	480	113	55	169	65	478	113	55	169	65

## Sheet: Table info
SCPN	=	SureChEMBL patent number
pub_year	=	publication year
SureChEMBL count (InChI/SMILES)	=	number of unique molecules associated with the patent in SureChEMBL when using the largest fragment and InChI or SMILES, respectively
SciFiBio count (InChI/SMILES)	=	number of molecules in SciFinder for a given patent with the annotation ‘Biological Studies’ when the the largest fragment and InChI or SMILES, respectively, is used
SciFiAll count (InChI/SMILES)	=	number of molecules in SciFinder when the largest fragment and InChI or SMILES, respectively, is used
SciFiBio & SureChEMBL count (InChI/SMILES)	=	number of molecules that are both in SureChEMBL and SciFinder where they have got the annotation ‘Biological Studies’ when using the largest fragment and InChI or SMILES, respectively
SciFiAll & SureChEMBL count (InChI/SMILES)	=	number of molecules that are both in SureChEMBL and SciFinder when using the largest fragment and InChI or SMILES, respectively
