# Supplementary material for: Managing expectations: assessment of chemistry databases generated by automated extraction of chemical structures from patents
Source: J Cheminform. 2015 Oct 6;7:49. doi: 10.1186/s13321-015-0097-z (PMC4594083; doi:10.1186/s13321-015-0097-z)
Supplement: Supplementary file 2 — 10.1186/s13321-015-0097-z Table with the results for the InChI-based comparison between IBM SIIP and SciFinder for the list of 46 patents. [file 13321_2015_97_MOESM2_ESM.xlsx]

## Sheet: Additional table 2
SCPN	pub_year	Patent number in SciFinder	IBMCount	SciFiBio Count	SciFiBio & IBM count	SciFiAll Count	SciFiAll & IBM count
EP-1481667-A1	2004	EP 1481667 A1	156	16	1	47	7
US-20030134862-A1	2003	WO 2003053976 A1	136	12	4	25	12
US-20040192763-A1	2004	EP 1199068 A2	74	7	5	26	16
US-20050137398-A1	2005	US 20050137398 A1	330	34	33	89	82
US-20050166270-A1	2005	WO 2001081546 A2	50	2	2	2	2
US-20050222261-A1	2005	WO 2004000294 A1	199	14	13	56	52
US-20060069101-A1	2006	US 20060069101 A1	286	14	12	36	28
US-20070270434-A1	2007	US 20070270434 A1	374	33	29	68	59
US-20090054413-A1	2009	WO 2007040435 A1	376	36	29	101	73
US-20090062291-A1	2009	WO 2009025839 A2	286	26	4	42	20
US-20100075973-A1	2010	WO 2010025073 A1	252	51	26	140	86
US-4231938-A	1980	US 4231938 A	38	1	0	2	0
US-4254129-A	1981	DE 3007498 A1	109	0	0	20	16
US-4282233-A	1981	US 4282233 A	61	0	0	15	13
US-4472305-A	1984	US 4472305 A	62	0	0	277	1
US-4572909-A	1986	US 4572909 A	88	0	0	60	17
US-4650884-A	1987	EP 171943 A1	16	0	0	5	5
US-4681893-A	1987	US 4681893 A	65	0	0	24	12
US-4721723-A	1988	EP 223403 A2	24	3	3	4	3
US-4738974-A	1988	GB 2137616 A	23	4	1	4	1
US-4746680-A	1988	DE 3212682 A1	155	136	48	175	70
US-4839155-A	1989	EP 260066 A1	44	0	0	24	8
US-4847265-A	1989	JP 63203684 A	19	2	1	5	1
US-4935437-A	1990	EP 296749 A1	277	56	23	139	77
US-5002953-A	1991	US 5002953 A	148	0	0	94	47
US-5006528-A	1991	EP 367141 A2	66	0	0	23	10
US-5360800-A	1994	EP 306323 A2	190	0	0	79	67
US-5565447-A	1996	WO 9402460 A1	28	0	0	9	4
US-5650521-A	1997	WO 9724030 A1	82	13	13	16	13
US-5767129-A	1998	US 5767129 A	95	4	2	18	11
US-5916887-A	1999	WO 9812210 A1	108	12	7	25	14
US-6156756-A	2000	WO 9905142 A1	126	19	6	81	26
US-6258953-B1	2001	EP 810220 A1	186	5	0	19	12
US-6323216-B1	2001	JP 2000119270 A	38	9	0	20	4
US-7541359-B2	2009	US 20070004741 A	297	51	51	97	94
WO-1996004269-A1	1996	WO 9604269 A1	190	3	3	29	15
WO-1996011929-A1	1996	WO 9611929 A1	83	20	20	55	50
WO-1996019444-A1	1996	US 5510379	179	10	7	51	36
WO-1998022619-A1	1998	WO 9822619 A1	155	8	4	10	4
WO-2004000294-A1	2003	WO-2004000294-A1	166	14	5	56	31
WO-2006024640-A2	2006	WO 2006024640 A2	271	109	102	139	129
WO-2006083612-A1	2006	WO 2006083612 A1	197	17	3	68	16
WO-2008110863-A1	2008	WO 2008110863 A1	222	24	10	62	36
WO-2008129280-A1	2008	WO 2008129280 A1	104	34	0	62	11
WO-2009029625-A1	2009	WO 2009029625 A1	395	38	2	124	62
WO-2009126123-A1	2009	WO 2008043087 A2	201	113	0	169	9

## Sheet: Table info
SCPN	=	SureChEMBL patent number
pub_year	=	publication year
IBM count	=	number of unique molecules associated with the patent in IBM when using the largest fragment
SciFiBio count	=	number of molecules in SciFinder for a given patent with the annotation ‘Biological Studies’ when the the largest fragment is used
SciFiAll count	=	number of molecules in SciFinder when the largest fragment is used
SciFiBio & IBM count	=	number of molecules that are both in IBM and SciFinder where they have got the annotation ‘Biological Studies’
SciFiAll & IBM count	=	number of molecules that are both in IBM and SciFinder
