# Supplementary material for: Managing expectations: assessment of chemistry databases generated by automated extraction of chemical structures from patents
Source: J Cheminform. 2015 Oct 6;7:49. doi: 10.1186/s13321-015-0097-z (PMC4594083; doi:10.1186/s13321-015-0097-z)
Supplement: Supplementary file 3 — 10.1186/s13321-015-0097-z Table with the total number of compounds in SciFinder for a given patent that are also in either SureChEMBL or IBM SIIP or both. [file 13321_2015_97_MOESM3_ESM.xlsx]

## Sheet: Additional table 3
patent_number	Total	SureChEMBL	IBM	Both
EP1481667	35	28	0	7
US20030134862	22	10	0	12
US20040192763	19	3	6	10
US20050137398	87	5	2	80
US20050166270	2	0	0	2
US20050222261	56	4	3	49
US20060069101	30	2	4	24
US20070270434	62	3	0	59
US20090054413	79	6	0	73
US20090062291	20	0	1	19
US20100075973	107	21	2	84
US4254129	18	2	0	16
US4282233	13	0	0	13
US4472305	1	0	0	1
US4572909	31	14	0	17
US4650884	5	0	0	5
US4681893	14	2	1	11
US4721723	3	0	0	3
US4738974	1	0	0	1
US4746680	86	16	3	67
US4839155	14	6	0	8
US4847265	1	0	0	1
US4935437	89	12	3	74
US5002953	68	21	0	47
US5006528	10	0	0	10
US5360800	71	4	3	64
US5565447	4	0	0	4
US5650521	16	3	0	13
US5767129	17	6	0	11
US5916887	16	2	0	14
US6156756	28	2	6	20
US6258953	15	3	0	12
US6323216	8	4	0	4
US7541359	97	3	0	94
WO1996004269	18	3	0	15
WO1996011929	54	4	1	49
WO1996019444	41	5	12	24
WO1998022619	6	2	0	4
WO2004000294	46	15	16	15
WO2006024640	129	0	31	98
WO2006083612	19	3	0	16
WO2008110863	50	14	5	31
WO2008129280	12	1	0	11
WO2009029625	103	41	1	61
WO2009126123	66	57	1	8

## Sheet: Table info
patent_number	=	patent number
Total	=	total number of compounds for the patent in SciFinder
SureChEMBL	=	number of compounds which were correctly identified by SureChEMBL but not by IBM
IBM	=	number of compounds which were correctly identified by IBM but not by SureChEMBL
Both	=	number of compounds which were correctly identified by both IBM and SureChEMBL
